# Supplementary material for: The Role of CD28 and CD8+ T Cells in Keloid Development
Source: Int J Mol Sci. 2022 Aug 9;23(16):8862. doi: 10.3390/ijms23168862 (PMC9408754; doi:10.3390/ijms23168862)
Supplement: Supplementary file 1 [file ijms-23-08862-s001.zip]

Archive with 1 entries (1 files):
- ijms-1742812-supplementary.pdf
